# Supplementary material for: Missense Mutations in Desmoplakin Plakin Repeat Domains Have Dramatic Effects on Domain Structure and Function
Source: Int J Mol Sci. 2022 Jan 4;23(1):529. doi: 10.3390/ijms23010529 (PMC8745463; doi:10.3390/ijms23010529)
Supplement: Supplementary file 1 [file ijms-23-00529-s001.zip]

Archive with 1 entries (1 files):
- ijms-1521384-supplementary.pdf
